# Supplementary material for: De Novo Transcriptome Assembly and Analysis of Longevity Genes Using Subterranean Termite (Reticulitermes chinensis) Castes
Source: Int J Mol Sci. 2022 Nov 7;23(21):13660. doi: 10.3390/ijms232113660 (PMC9657995; doi:10.3390/ijms232113660)
Supplement: Supplementary file 1 [file ijms-23-13660-s001.zip]

Archive with 1 entries (1 files):
- ijms-1877527-supplementary.pdf
